# Supplementary material for: Polygenic risk scores associate with blood pressure traits across the lifespan
Source: Eur J Prev Cardiol. 2023 Nov 26;31(6):644–54. doi: 10.1093/eurjpc/zwad365 (PMC11025038; doi:10.1093/eurjpc/zwad365)
Supplement: zwad365_Supplementary_Data [file zwad365_supplementary_data.zip]

Archive with 2 entries (2 files):
- BP PRS - Supplements - R3 - clean.docx
- Translational perspective - R2.docx
